# Supplementary material for: High Proportion of Potential Candidates for Immunotherapy in a Chilean Cohort of Gastric Cancer Patients: Results of the FORCE1 Study
Source: Cancers (Basel). 2019 Aug 30;11(9):1275. doi: 10.3390/cancers11091275 (PMC6770659; doi:10.3390/cancers11091275)
Supplement: Supplementary file 1 [file cancers-11-01275-s001.zip]

Archive with 2 entries (2 files):
- Supplementary data file 1.xlsx
- Supplementary Tables and Figures.pdf
