# Supplementary material for: High Proportion of Potential Candidates for Immunotherapy in a Chilean Cohort of Gastric Cancer Patients: Results of the FORCE1 Study
Source: Cancers (Basel). 2019 Aug 30;11(9):1275. doi: 10.3390/cancers11091275 (PMC6770659; doi:10.3390/cancers11091275)
Supplement: Supplementary file 1 [file cancers-11-01275-s001.zip › Supplementary data file 1.xlsx]

## Sheet: DNA
#SAMPLE	TYPE	CHROM	POS	REF	ALT	AF	AO	DP	GT	RAW_CN	GENE	TRANSCRIPT	LOCATION	EXON	FUNCTION	AAchange	OncomineGeneClass	OncomineVariantClass
GCTF00002T	snp	chr17	7578265	A	G	0.1295	259	4989	0/1	NA	TP53	NM_000546.5	exonic	6	missense	p.Ile195Thr	Loss-of-Function	Hotspot
GCTF00003T	CNV	chr11	69456941	C	NA	NA	NA	NA	NA	13.02	CCND1	NA	NA	NA	NA	NA	Gain-of-Function	Amplification
GCTF00003T	CNV	chr9	21968185	G	NA	NA	NA	NA	NA	0.45	CDKN2A	NA	NA	NA	NA	NA	Loss-of-Function	Deletion
GCTF00003T	snp	chr9	21970967	G	A	0.0853994	31	363	0/1	NA	CDKN2A	NM_000077.4	exonic	2	missense	p.Arg131Cys	Loss-of-Function	Hotspot
GCTF00003T	snp	chr17	7574003	G	A	0.889334	1776	5947	0/1	NA	TP53	NM_000546.5	exonic	10	nonsense	p.Arg342Ter	Loss-of-Function	Deleterious
GCTF00004T	snp	chr3	10183734	C	T	0.27027	10	37	0/1	NA	VHL	NM_000551.3	exonic	1	missense	p.Ser68Leu	Loss-of-Function	Hotspot
GCTF00004T	snp	chr17	7577121	G	A	0.409023	816	3271	0/1	NA	TP53	NM_000546.5	exonic	8	missense	p.Arg273Cys	Loss-of-Function	Hotspot
GCTF00005T	CNV	chr10	123244278	C	NA	NA	NA	NA	NA	5.95	FGFR2	NA	NA	NA	NA	NA	Gain-of-Function	Amplification
GCTF00005T	snp	chr17	7577022	G	A	0.151576	303	11986	0/1	NA	TP53	NM_000546.5	exonic	8	nonsense	p.Arg306Ter	Loss-of-Function	Deleterious
GCTF00010T	snp	chr3	178936082	G	A	0.243048	472	12508	0/1	NA	PIK3CA	NM_006218.2	exonic	10	missense	p.Glu542Lys	Gain-of-Function	Hotspot
GCTF00010T	snp	chr3	178952081	G	A	0.0635401	126	3163	0/1	NA	PIK3CA	NM_006218.2	exonic	21	missense	p.Ala1046Thr	Gain-of-Function	Hotspot
GCTF00011T	del	chr5	67576446	ATTTG	A	0.119598	238	8220	0/1	NA	PIK3R1	NM_181523.2	exonic	6	frameshiftDeletion	p.Leu243fs	Loss-of-Function	Deleterious
GCTF00011T	snp	chr3	178922363	T	C	0.15	300	4537	0/1	NA	PIK3CA	NM_006218.2	exonic	6	missense	p.Cys378Arg	Gain-of-Function	Hotspot
GCTF00011T	snp	chr9	133750320	T	C	0.124186	248	5769	0/1	NA	ABL1	NM_005157.4	exonic	7	missense	p.Leu384Pro	Gain-of-Function	Hotspot
GCTF00012T	CNV	chr11	69456941	C	NA	NA	NA	NA	NA	10.45	CCND1	NA	NA	NA	NA	NA	Gain-of-Function	Amplification
GCTF00012T	snp	chr17	7577120	C	T	0.666833	1333	4016	0/1	NA	TP53	NM_000546.5	exonic	8	missense	p.Arg273His	Loss-of-Function	Hotspot
GCTF00015T	snp	chr12	112926885	C	T	0.0520521	104	2601	0/1	NA	PTPN11	NM_002834.3	exonic	13	missense	p.Ser502Leu	Gain-of-Function	Hotspot
GCTF00015T	snp	chr12	56478854	G	T	0.312626	619	4776	0/1	NA	ERBB3	NM_001982.3	exonic	3	missense	p.Val104Leu	Gain-of-Function	Hotspot
GCTF00015T	snp	chr3	178916965	G	A	0.0518688	68	1314	0/1	NA	PIK3CA	NM_006218.2	exonic	2	missense	p.Gly118Ser	Gain-of-Function	Hotspot
GCTF00015T	snp	chr7	140481477	C	T	0.0659091	116	1761	0/1	NA	BRAF	NM_004333.4	exonic	11	missense	p.Arg444Gln	Gain-of-Function	Hotspot
GCTF00015T	snp	chr7	140481478	G	A	0.0602273	106	1761	0/1	NA	BRAF	NM_004333.4	exonic	11	missense	p.Arg444Trp	Gain-of-Function	Hotspot
GCTF00015T	snp	chr17	7578475	G	A	0.594687	873	1462	0/1	NA	TP53	NM_000546.5	exonic	5	missense	p.Pro152Leu	Loss-of-Function	Hotspot
GCTF00015T	snp	chr17	7578461	C	T	0.0575881	85	1479	0/1	NA	TP53	NM_000546.5	exonic	5	missense	p.Val157Ile	Loss-of-Function	Hotspot
GCTF00016T	snp	chr17	7578263	G	A	0.2195	439	6197	0/1	NA	TP53	NM_000546.5	exonic	6	nonsense	p.Arg196Ter	Loss-of-Function	Deleterious
GCTF00016T	snp	chr12	121432040	C	T	0.0685343	137	3599	0/1	NA	HNF1A	NM_000545.5	exonic	4	missense	p.Arg263Cys	Gain-of-Function	Hotspot
GCTF00016T	snp	chr9	139399240	C	T	0.0610221	80	1315	0/1	NA	NOTCH1	NM_017617.3	exonic	26	missense	p.Ala1635Thr	Loss-of-Function	Hotspot
GCTF00016T	snp	chr17	7578179	C	T	0.0505253	101	3603	0/1	NA	TP53	NM_000546.5	exonic	6	missense	p.Glu224Lys	Loss-of-Function	Hotspot
GCTF00017T	snp	chr17	7577539	G	A	0.218	436	2238	0/1	NA	TP53	NM_000546.5	exonic	7	missense	p.Arg248Trp	Loss-of-Function	Hotspot
GCTF00018T	CNV	chr8	128748884	C	NA	NA	NA	NA	NA	7.19	MYC	NA	NA	NA	NA	NA	Gain-of-Function	Amplification
GCTF00018T	snp	chr17	7577556	C	A	0.245402	467	1911	0/1	NA	TP53	NM_000546.5	exonic	7	missense	p.Cys242Phe	Loss-of-Function	Hotspot
GCTF00019T	snp	chr3	178916944	A	G	0.328358	22	67	0/1	NA	PIK3CA	NM_006218.2	exonic	2	missense	p.Lys111Glu	Gain-of-Function	Hotspot
GCTF00020T	CNV	chr12	25364760	C	NA	NA	NA	NA	NA	5.8	KRAS	NA	NA	NA	NA	NA	Gain-of-Function	Amplification
GCTF00020T	ins	chr17	7577562	C	CTGTT	0.194904	283	1513	0/1	NA	TP53	NM_000546.5	exonic	7	frameshiftInsertion	p.Ser240fs	Loss-of-Function	Deleterious
GCTF00021T	CNV	chr9	21968185	G	NA	NA	NA	NA	NA	0.68	CDKN2A	NA	NA	NA	NA	NA	Loss-of-Function	Deletion
GCTF00021T	snp	chr17	7577556	C	A	0.705824	715	1018	0/1	NA	TP53	NM_000546.5	exonic	7	missense	p.Cys242Phe	Loss-of-Function	Hotspot
GCTF00022T	CNV	chr8	128748884	C	NA	NA	NA	NA	NA	5.61	MYC	NA	NA	NA	NA	NA	Gain-of-Function	Amplification
GCTF00022T	snp	chr3	10183734	C	T	0.340426	16	48	0/1	NA	VHL	NM_000551.3	exonic	1	missense	p.Ser68Leu	Loss-of-Function	Hotspot
GCTF00024T	snp	chr3	178936082	G	A	0.1	196	27271	0/1	NA	PIK3CA	NM_006218.2	exonic	10	missense	p.Glu542Lys	Gain-of-Function	Hotspot
GCTF00024T	snp	chr4	153244080	C	A	0.1045	209	5813	0/1	NA	FBXW7	NM_033632.3	exonic	12	nonsense	p.Glu693Ter	Loss-of-Function	Deleterious
GCTF00025T	snp	chr17	7578406	C	T	0.37021	512	1383	0/1	NA	TP53	NM_000546.5	exonic	5	missense	p.Arg175His	Loss-of-Function	Hotspot
GCTF00025T	CNV	chr19	30303692	A	NA	NA	NA	NA	NA	7.46	CCNE1	NA	NA	NA	NA	NA	Gain-of-Function	Amplification
GCTF00027T	snp	chr11	534288	C	T	0.530702	363	684	0/1	NA	HRAS	NM_001130442.1	exonic	2	missense	p.Gly12Asp	Gain-of-Function	Hotspot
GCTF00027T	snp	chr12	25380275	T	A	0.104972	209	2038	0/1	NA	KRAS	NM_033360.3	exonic	3	missense	p.Gln61His	Gain-of-Function	Hotspot
GCTF00027T	snp	chr3	128202762	C	T	0.0714286	79	1106	0/1	NA	GATA2	NM_032638.4	exonic	4	missense	p.Gly320Ser	Gain-of-Function	Hotspot
GCTF00027T	snp	chr3	178936082	G	A	0.311459	617	7444	0/1	NA	PIK3CA	NM_006218.2	exonic	10	missense	p.Glu542Lys	Gain-of-Function	Hotspot
GCTF00027T	snp	chr3	41266125	C	T	0.443222	886	2754	0/1	NA	CTNNB1	NM_001904.3	exonic	3	missense	p.Thr41Ile	Gain-of-Function	Hotspot
GCTF00027T	snp	chr7	140453154	T	C	0.0958904	119	1241	0/1	NA	BRAF	NM_004333.4	exonic	15	missense	p.Asp594Gly	Gain-of-Function	Hotspot
GCTF00029T	snp	chr17	7577538	C	T	0.255628	511	2104	0/1	NA	TP53	NM_000546.5	exonic	7	missense	p.Arg248Gln	Loss-of-Function	Hotspot
GCTF00030T	CNV	chr10	123244278	C	NA	NA	NA	NA	NA	36.36	FGFR2	NA	NA	NA	NA	NA	Gain-of-Function	Amplification
GCTF00030T	snp	chr17	7578403	C	A	0.16	320	4345	0/1	NA	TP53	NM_000546.5	exonic	5	missense	p.Cys176Phe	Loss-of-Function	Hotspot
GCTF00038T	CNV	chr11	69456941	C	NA	NA	NA	NA	NA	15.59	CCND1	NA	NA	NA	NA	NA	Gain-of-Function	Amplification
GCTF00038T	CNV	chr12	69207031	C	NA	NA	NA	NA	NA	80.89	MDM2	NA	NA	NA	NA	NA	Gain-of-Function	Amplification
GCTF00038T	CNV	chr17	37845133	G	NA	NA	NA	NA	NA	57.71	ERBB2	NA	NA	NA	NA	NA	Gain-of-Function	Amplification
GCTF00038T	CNV	chr8	128748884	C	NA	NA	NA	NA	NA	47.69	MYC	NA	NA	NA	NA	NA	Gain-of-Function	Amplification
GCTF00039T	snp	chr17	7577121	G	A	0.247	494	2119	0/1	NA	TP53	NM_000546.5	exonic	8	missense	p.Arg273Cys	Loss-of-Function	Hotspot
GCTF00039T	CNV	chr17	37845133	G	NA	NA	NA	NA	NA	31.26	ERBB2	NA	NA	NA	NA	NA	Gain-of-Function	Amplification
GCTF00041T	snp	chr3	178917478	G	A	0.205444	400	6782	0/1	NA	PIK3CA	NM_006218.2	exonic	3	missense	p.Gly118Asp	Gain-of-Function	Hotspot
GCTF00041T	snp	chr3	178952018	A	G	0.262312	522	7733	0/1	NA	PIK3CA	NM_006218.2	exonic	21	missense	p.Thr1025Ala	Gain-of-Function	Hotspot
GCTF00043T	snp	chr1	115258747	C	T	0.0615	123	3408	0/1	NA	NRAS	NM_002524.4	exonic	2	missense	p.Gly12Asp	Gain-of-Function	Hotspot
GCTF00043T	snp	chr3	178922363	T	C	0.226613	453	4201	0/1	NA	PIK3CA	NM_006218.2	exonic	6	missense	p.Cys378Arg	Gain-of-Function	Hotspot
GCTF00043T	snp	chr3	178952085	A	G	0.0615616	123	3767	0/1	NA	PIK3CA	NM_006218.2	exonic	21	missense	p.His1047Arg	Gain-of-Function	Hotspot
GCTF00044T	snp	chr17	7578212	G	A	0.371113	740	2161	0/1	NA	TP53	NM_000546.5	exonic	6	nonsense	p.Arg213Ter	Loss-of-Function	Deleterious
GCTF00044T	CNV	chr19	30303692	A	NA	NA	NA	NA	NA	40.3	CCNE1	NA	NA	NA	NA	NA	Gain-of-Function	Amplification
GCTF00048T	snp	chr17	7577099	C	G	0.11956	239	9153	0/1	NA	TP53	NM_000546.5	exonic	8	missense	p.Arg280Thr	Loss-of-Function	Hotspot
GCTF00050T	snp	chr17	7578389	G	A	0.279687	179	660	0/1	NA	TP53	NM_000546.5	exonic	5	missense	p.Arg181Cys	Loss-of-Function	Hotspot
GCTF00053T	snp	chr11	32456591	G	A	0.172414	15	87	0/1	NA	WT1	NM_024426.4	exonic	1	nonsense	p.Gln101Ter	Loss-of-Function	Deleterious
GCTF00053T	snp	chr4	153249384	C	T	0.0524809	55	1048	0/1	NA	FBXW7	NM_033632.3	exonic	9	missense	p.Arg465His	Loss-of-Function	Hotspot
GCTF00053T	snp	chr4	55972864	C	T	0.0649189	52	791	0/1	NA	KDR	NM_002253.2	exonic	11	missense	p.Gly509Glu	Gain-of-Function	Hotspot
GCTF00053T	snp	chr7	140453142	G	A	0.0668103	62	928	0/1	NA	BRAF	NM_004333.4	exonic	15	missense	p.Ala598Val	Gain-of-Function	Hotspot
GCTF00053T	snp	chr7	55259559	G	A	0.054254	44	811	0/1	NA	EGFR	NM_005228.3	exonic	21	missense	p.Gly873Arg	Gain-of-Function	Hotspot
GCTF00053T	snp	chr17	7578382	G	A	0.0585774	28	478	0/1	NA	TP53	NM_000546.5	exonic	5	missense	p.Ser183Leu	Loss-of-Function	Hotspot
GCTF00054T	snp	chr17	7577121	G	A	0.0876314	175	2126	0/1	NA	TP53	NM_000546.5	exonic	8	missense	p.Arg273Cys	Loss-of-Function	Hotspot
GCTF00059T	CNV	chr10	123244278	C	NA	NA	NA	NA	NA	28.41	FGFR2	NA	NA	NA	NA	NA	Gain-of-Function	Amplification
GCTF00059T	snp	chr17	7577124	C	T	0.405473	652	1607	0/1	NA	TP53	NM_000546.5	exonic	8	missense	p.Val272Met	Loss-of-Function	Hotspot
GCTF00060T	CNV	chr20	52184148	T	NA	NA	NA	NA	NA	5.22	ZNF217	NA	NA	NA	NA	NA	Gain-of-Function	Amplification
GCTF00060T	del	chr11	108186590	ATAGT	A	0.481199	947	8643	0/1	NA	ATM	NM_000051.3	exonic	41	frameshiftDeletion	p.Ser2017fs	Loss-of-Function	Deleterious
GCTF00060T	snp	chr2	25463248	G	A	0.0855428	171	2319	0/1	NA	DNMT3A	NM_022552.4	exonic	19	missense	p.Arg749Cys	Gain-of-Function	Hotspot
GCTF00061T	snp	chr17	7577094	G	A	0.167584	335	7403	0/1	NA	TP53	NM_000546.5	exonic	8	missense	p.Arg282Trp	Loss-of-Function	Hotspot
GCTF00061T	snp	chr3	10183734	C	T	0.354839	11	31	0/1	NA	VHL	NM_000551.3	exonic	1	missense	p.Ser68Leu	Loss-of-Function	Hotspot
GCTF00063T	snp	chr17	7578526	C	T	0.231002	459	3420	0/1	NA	TP53	NM_000546.5	exonic	5	missense	p.Cys135Tyr	Loss-of-Function	Hotspot
GCTF00063T	snp	chr3	10183734	C	T	0.27451	14	51	0/1	NA	VHL	NM_000551.3	exonic	1	missense	p.Ser68Leu	Loss-of-Function	Hotspot
GCTF00065T	CNV	chr12	25364760	C	NA	NA	NA	NA	NA	10.01	KRAS	NA	NA	NA	NA	NA	Gain-of-Function	Amplification
GCTF00065T	snp	chr3	10183734	C	T	0.158879	17	107	0/1	NA	VHL	NM_000551.3	exonic	1	missense	p.Ser68Leu	Loss-of-Function	Hotspot
GCTF00066T	snp	chr17	7578498	C	G	0.322807	644	5118	0/1	NA	TP53	NM_000546.5	exonic	5	missense	p.Gln144His	Loss-of-Function	Hotspot
GCTF00068T	snp	chr17	7578212	G	A	0.243953	353	1445	0/1	NA	TP53	NM_000546.5	exonic	6	nonsense	p.Arg213Ter	Loss-of-Function	Deleterious
GCTF00068T	snp	chr12	25398284	C	G	0.122684	245	2295	0/1	NA	KRAS	NM_033360.3	exonic	2	missense	p.Gly12Ala	Gain-of-Function	Hotspot
GCTF00068T	snp	chr18	48591919	G	T	0.265734	380	1435	0/1	NA	SMAD4	NM_005359.5	exonic	9	missense	p.Arg361Leu	Loss-of-Function	Hotspot
GCTF00068T	snp	chr5	112176008	G	T	0.165936	227	1383	0/1	NA	APC	NM_000038.5	exonic	16	nonsense	p.Glu1573Ter	Loss-of-Function	Deleterious
GCTF00072T	CNV	chr11	69456941	C	NA	NA	NA	NA	NA	5.82	CCND1	NA	NA	NA	NA	NA	Gain-of-Function	Amplification
GCTF00072T	del	chr5	112111368	AG	A	0.190217	70	366	0/1	NA	APC	NM_000038.5	exonic	5	frameshiftDeletion	p.Asp156fs	Loss-of-Function	Deleterious
GCTF00072T	snp	chr3	49412898	T	C	0.5175	1035	2582	0/1	NA	RHOA	NM_001664.2	exonic	2	missense	p.Tyr42Cys	Gain-of-Function	Hotspot
GCTF00072T	snp	chr17	7578191	A	G	0.360261	718	2062	0/1	NA	TP53	NM_000546.5	exonic	6	missense	p.Tyr220His	Loss-of-Function	Hotspot
GCTF00075T	snp	chr3	178952084	C	T	0.211712	423	3569	0/1	NA	PIK3CA	NM_006218.2	exonic	21	missense	p.His1047Tyr	Gain-of-Function	Hotspot
GCTF00076T	snp	chr17	7578413	C	A	0.230556	83	360	0/1	NA	TP53	NM_000546.5	exonic	5	missense	p.Val173Leu	Loss-of-Function	Hotspot
GCTF00077T	snp	chr16	68845660	C	A	0.295648	591	2431	0/1	NA	CDH1	NM_004360.3	exonic	7	nonsense	p.Tyr302Ter	Loss-of-Function	Deleterious
GCTF00077T	snp	chr3	49412905	C	T	0.240462	479	3976	0/1	NA	RHOA	NM_001664.2	exonic	2	missense	p.Glu40Lys	Gain-of-Function	Hotspot
GCTF00078T	snp	chr2	25457243	G	A	0.195994	137	698	0/1	NA	DNMT3A	NM_022552.4	exonic	23	missense	p.Arg882Cys	Gain-of-Function	Hotspot
GCTF00082T	snp	chr17	7578470	C	T	0.236492	267	1178	0/1	NA	TP53	NM_000546.5	exonic	5	missense	p.Gly154Ser	Loss-of-Function	Hotspot
GCTF00082T	snp	chr12	25398284	C	T	0.252379	504	4982	0/1	NA	KRAS	NM_033360.3	exonic	2	missense	p.Gly12Asp	Gain-of-Function	Hotspot
GCTF00082T	snp	chr3	178936092	A	G	0.202723	402	7032	0/1	NA	PIK3CA	NM_006218.2	exonic	10	missense	p.Glu545Gly	Gain-of-Function	Hotspot
GCTF00086T	snp	chr17	7578212	G	A	0.5154	502	981	0/1	NA	TP53	NM_000546.5	exonic	6	nonsense	p.Arg213Ter	Loss-of-Function	Deleterious
GCTF00086T	snp	chr18	48593406	G	A	0.0931677	45	483	0/1	NA	SMAD4	NM_005359.5	exonic	10	missense	p.Gly386Asp	Loss-of-Function	Hotspot
GCTF00088T	snp	chr17	7578253	C	A	0.537037	1073	3381	0/1	NA	TP53	NM_000546.5	exonic	6	missense	p.Gly199Val	Loss-of-Function	Hotspot
GCTF00090T	del	chr10	89720798	GTACT	G	0.223911	442	2221	0/1	NA	PTEN	NM_000314.4	exonic	8	frameshiftDeletion	p.Thr319fs	Loss-of-Function	Deleterious
GCTF00090T	snp	chr10	89720852	C	T	0.184092	368	2224	0/1	NA	PTEN	NM_000314.4	exonic	8	nonsense	p.Arg335Ter	Loss-of-Function	Deleterious
GCTF00090T	snp	chr3	178936091	G	A	0.201428	395	5135	0/1	NA	PIK3CA	NM_006218.2	exonic	10	missense	p.Glu545Lys	Gain-of-Function	Hotspot
GCTF00090T	snp	chr3	49412898	T	C	0.246123	492	2507	0/1	NA	RHOA	NM_001664.2	exonic	2	missense	p.Tyr42Cys	Gain-of-Function	Hotspot
GCTF00091T	del	chr17	7578515	TG	T	0.353994	514	1497	0/1	NA	TP53	NM_000546.5	exonic	5	frameshiftDeletion	p.Lys139fs	Loss-of-Function	Deleterious
GCTF00096T	ins	chr17	7576866	T	TA	0.219869	436	5021	0/1	NA	TP53	NM_000546.5	exonic	9	frameshiftInsertion	p.Tyr327fs	Loss-of-Function	Deleterious
GCTF00100T	snp	chr17	7577538	C	T	0.280843	560	3539	0/1	NA	TP53	NM_000546.5	exonic	7	missense	p.Arg248Gln	Loss-of-Function	Hotspot
GCTF00105T	snp	chr17	37879658	G	A	0.450676	900	3563	0/1	NA	ERBB2	NM_004448.3	exonic	17	missense	p.Arg678Gln	Gain-of-Function	Hotspot
GCTF00105T	snp	chr3	41266113	C	T	0.519978	950	1818	0/1	NA	CTNNB1	NM_001904.3	exonic	3	missense	p.Ser37Phe	Gain-of-Function	Hotspot
GCTF00106T	snp	chr10	89711900	G	A	0.167169	333	3961	0/1	NA	PTEN	NM_000314.4	exonic	6	missense	p.Arg173His	Loss-of-Function	Hotspot
GCTF00108T	CNV	chr10	123244278	C	NA	NA	NA	NA	NA	38.07	FGFR2	NA	NA	NA	NA	NA	Gain-of-Function	Amplification
GCTF00108T	CNV	chr13	114524148	C	NA	NA	NA	NA	NA	4.78	GAS6	NA	NA	NA	NA	NA	Gain-of-Function	Amplification
GCTF00108T	ins	chr17	7578183	C	CGGCT	0.483831	389	810	0/1	NA	TP53	NM_000546.5	exonic	6	frameshiftInsertion	p.Pro223fs	Loss-of-Function	Deleterious
GCTF00112T	ins	chr10	89711879	T	TA	0.405775	801	2468	0/1	NA	PTEN	NM_000314.4	exonic	6	frameshiftInsertion	p.Thr167fs	Loss-of-Function	Deleterious
GCTF00114T	snp	chr1	115258747	C	T	0.156078	312	5691	0/1	NA	NRAS	NM_002524.4	exonic	2	missense	p.Gly12Asp	Gain-of-Function	Hotspot
GCTF00114T	snp	chr12	25398281	C	T	0.134373	267	10498	0/1	NA	KRAS	NM_033360.3	exonic	2	missense	p.Gly13Asp	Gain-of-Function	Hotspot
GCTF00114T	snp	chr17	37879658	G	A	0.322484	644	2020	0/1	NA	ERBB2	NM_004448.3	exonic	17	missense	p.Arg678Gln	Gain-of-Function	Hotspot
GCTF00114T	snp	chr3	52437432	C	A	0.244123	135	553	0/1	NA	BAP1	NM_004656.3	exonic	13	nonsense	p.Glu577Ter	Loss-of-Function	Deleterious
GCTF00115T	CNV	chr12	69207031	C	NA	NA	NA	NA	NA	7.81	MDM2	NA	NA	NA	NA	NA	Gain-of-Function	Amplification
GCTF00116T	CNV	chr12	69207031	C	NA	NA	NA	NA	NA	5.95	MDM2	NA	NA	NA	NA	NA	Gain-of-Function	Amplification
GCTF00119T	ins	chr17	7578458	G	GGA	0.173077	306	2384	0/1	NA	TP53	NM_000546.5	exonic	5	frameshiftInsertion	p.Arg158fs	Loss-of-Function	Deleterious
GCTF00129T	snp	chr3	178916876	G	A	0.3165	633	15095	0/1	NA	PIK3CA	NM_006218.2	exonic	2	missense	p.Arg88Gln	Gain-of-Function	Hotspot
GCTF00129T	snp	chr3	178952018	A	G	0.370202	733	8089	0/1	NA	PIK3CA	NM_006218.2	exonic	21	missense	p.Thr1025Ala	Gain-of-Function	Hotspot
GCTF00129T	snp	chr17	7578485	A	G	0.4415	883	1976	0/1	NA	TP53	NM_000546.5	exonic	5	missense	p.Ser149Pro	Loss-of-Function	Hotspot
GCTF00129T	del	chr17	7578476	GGGGTGT	G	0.434957	866	3543	0/1	NA	TP53	NM_000546.5	exonic	5	nonframeshiftDeletion	p.Thr150_Pro151del	Loss-of-Function	Hotspot
GCTF00130T	del	chr5	67591103	ATTAAACCAGACC	A	0.31836	768	24042	0/1	NA	PIK3R1	NM_181523.2	exonic	13	nonframeshiftDeletion	p.Lys567_Leu570del	Loss-of-Function	Hotspot
GCTF00131T	snp	chr17	7577539	G	A	0.056	112	2859	0/1	NA	TP53	NM_000546.5	exonic	7	missense	p.Arg248Trp	Loss-of-Function	Hotspot
GCTF00131T	CNV	chr8	128748884	C	NA	NA	NA	NA	NA	8.94	MYC	NA	NA	NA	NA	NA	Gain-of-Function	Amplification
GCTF00132T	mnp	chr17	7579395	GG	AT	0.0655172	95	1451	0/1	NA	TP53	NM_000546.5	exonic	4	missense	p.Pro98Ser	Loss-of-Function	Hotspot
GCTF00132T	del	chr11	108122693	GCT	G	0.114243	227	2304	0/1	NA	ATM	NM_000051.3	exonic	11	frameshiftDeletion	p.Leu581fs	Loss-of-Function	Deleterious
GCTF00132T	del	chr11	108206593	GA	G	0.118765	200	1686	0/1	NA	ATM	NM_000051.3	exonic	56	frameshiftDeletion	p.Asp2725fs	Loss-of-Function	Deleterious
GCTF00132T	snp	chr1	115258744	C	A	0.0621118	10	161	0/1	NA	NRAS	NM_002524.4	exonic	2	missense	p.Gly13Val	Gain-of-Function	Hotspot
GCTF00133T	snp	chr3	178936082	G	A	0.25	250	1052	0/1	NA	PIK3CA	NM_006218.2	exonic	10	missense	p.Glu542Lys	Gain-of-Function	Hotspot
GCTF00133T	snp	chr3	178938935	A	G	0.252785	295	1217	0/1	NA	PIK3CA	NM_006218.2	exonic	14	missense	p.Glu726Gly	Gain-of-Function	Hotspot
GCTF00133T	snp	chr7	140453154	T	C	0.253411	130	515	0/1	NA	BRAF	NM_004333.4	exonic	15	missense	p.Asp594Gly	Gain-of-Function	Hotspot
GCTF00135T	snp	chr17	7578272	G	A	0.407018	812	3652	0/1	NA	TP53	NM_000546.5	exonic	6	missense	p.His193Tyr	Loss-of-Function	Hotspot
GCTF00135T	snp	chr1	115258744	C	A	0.0586667	44	746	0/1	NA	NRAS	NM_002524.4	exonic	2	missense	p.Gly13Val	Gain-of-Function	Hotspot
GCTF00135T	snp	chr12	112888199	C	T	0.244867	489	13966	0/1	NA	PTPN11	NM_002834.3	exonic	3	missense	p.Ala72Val	Gain-of-Function	Hotspot
GCTF00137T	mnp	chr17	7579395	GG	AT	0.0576441	115	9941	0/1	NA	TP53	NM_000546.5	exonic	4	missense	p.Pro98Ser	Loss-of-Function	Hotspot
GCTF00137T	snp	chr1	115258744	C	A	0.0554393	53	957	0/1	NA	NRAS	NM_002524.4	exonic	2	missense	p.Gly13Val	Gain-of-Function	Hotspot
GCTF00137T	snp	chr12	25398284	C	T	0.212638	424	9749	0/1	NA	KRAS	NM_033360.3	exonic	2	missense	p.Gly12Asp	Gain-of-Function	Hotspot
GCTF00137T	snp	chr3	178916876	G	A	0.12769	89	696	0/1	NA	PIK3CA	NM_006218.2	exonic	2	missense	p.Arg88Gln	Gain-of-Function	Hotspot
GCTF00138T	del	chr17	7579574	TG	T	0.784137	1562	8644	0/1	NA	TP53	NM_000546.5	exonic	4	frameshiftDeletion	p.Gln38fs	Loss-of-Function	Deleterious
GCTF00138T	snp	chr10	89692991	A	T	0.0797546	13	163	0/1	NA	PTEN	NM_000314.4	exonic	5	missense	p.Arg159Trp	Loss-of-Function	Hotspot
GCTF00138T	snp	chr1	115258744	C	A	0.0540541	22	406	0/1	NA	NRAS	NM_002524.4	exonic	2	missense	p.Gly13Val	Gain-of-Function	Hotspot
GCTF00141T	snp	chr1	115258744	C	A	0.0662252	30	451	0/1	NA	NRAS	NM_002524.4	exonic	2	missense	p.Gly13Val	Gain-of-Function	Hotspot
GCTF00141T	snp	chr3	178936091	G	A	0.262363	504	7570	0/1	NA	PIK3CA	NM_006218.2	exonic	10	missense	p.Glu545Lys	Gain-of-Function	Hotspot
GCTF00142T	snp	chr17	7577121	G	A	0.18251	48	263	0/1	NA	TP53	NM_000546.5	exonic	8	missense	p.Arg273Cys	Loss-of-Function	Hotspot
GCTF00142T	snp	chr10	123279674	G	C	0.106383	20	186	0/1	NA	FGFR2	NM_000141.4	exonic	7	missense	p.Pro253Arg	Gain-of-Function	Hotspot
GCTF00143T	del	chr17	7577514	GTGA	G	0.0869126	172	5732	0/1	NA	TP53	NM_000546.5	exonic	7	nonframeshiftDeletion	p.Ile255del	Loss-of-Function	Hotspot
GCTF00144T	snp	chr10	89692830	G	T	0.0585049	54	922	0/1	NA	PTEN	NM_000314.4	exonic	5	missense	p.Cys105Phe	Loss-of-Function	Hotspot
GCTF00145T	del	chr16	68857426	CTG	C	0.213885	419	4009	0/1	NA	CDH1	NM_004360.3	exonic	13	frameshiftDeletion	p.Ile722fs	Loss-of-Function	Deleterious
GCTF00145T	snp	chr13	32915264	G	T	0.138052	275	3469	0/1	NA	BRCA2	NM_000059.3	exonic	11	nonsense	p.Glu2258Ter	Loss-of-Function	Deleterious
GCTF00145T	snp	chr3	10183734	C	T	0.458333	11	24	0/1	NA	VHL	NM_000551.3	exonic	1	missense	p.Ser68Leu	Loss-of-Function	Hotspot
GCTF00161T	del	chr5	112175675	AAG	A	0.174227	338	4696	0/1	NA	APC	NM_000038.5	exonic	16	frameshiftDeletion	p.Ser1465fs	Loss-of-Function	Deleterious
GCTF00161T	snp	chr20	57484421	G	A	0.13649	49	359	0/1	NA	GNAS	NM_000516.4	exonic	8	missense	p.Arg201His	Gain-of-Function	Hotspot
GCTF00161T	snp	chr5	112162891	C	T	0.223	446	7944	0/1	NA	APC	NM_000038.5	exonic	12	nonsense	p.Arg499Ter	Loss-of-Function	Deleterious
GCTF00163T	CNV	chr8	128748884	C	NA	NA	NA	NA	NA	5.53	MYC	NA	NA	NA	NA	NA	Gain-of-Function	Amplification
GCTF00168T	snp	chr17	7578268	A	C	0.422325	367	871	0/1	NA	TP53	NM_000546.5	exonic	6	missense	p.Leu194Arg	Loss-of-Function	Hotspot
GCTF00168T	CNV	chr14	105237279	C	NA	NA	NA	NA	NA	9.23	AKT1	NA	NA	NA	NA	NA	Gain-of-Function	Amplification
GCTF00168T	snp	chr3	41266097	G	T	0.181588	359	2296	0/1	NA	CTNNB1	NM_001904.3	exonic	3	missense	p.Asp32Tyr	Gain-of-Function	Hotspot
GCTF00172T	del	chr5	112111368	AG	A	0.178304	143	820	0/1	NA	APC	NM_000038.5	exonic	5	frameshiftDeletion	p.Asp156fs	Loss-of-Function	Deleterious
GCTF00172T	snp	chr17	7578191	A	G	0.358794	714	2439	0/1	NA	TP53	NM_000546.5	exonic	6	missense	p.Tyr220His	Loss-of-Function	Hotspot
GCTF00172T	snp	chr3	49412898	T	C	0.453954	907	3858	0/1	NA	RHOA	NM_001664.2	exonic	2	missense	p.Tyr42Cys	Gain-of-Function	Hotspot
GCTF00172T	snp	chr9	21971098	C	T	0.0520446	14	269	0/1	NA	CDKN2A	NM_000077.4	exonic	2	missense	p.Arg87Gln	Loss-of-Function	Hotspot
GCTF00173T	snp	chr17	7578406	C	T	0.547977	474	866	0/1	NA	TP53	NM_000546.5	exonic	5	missense	p.Arg175His	Loss-of-Function	Hotspot
GCTF00173T	CNV	chr17	37845133	G	NA	NA	NA	NA	NA	5.68	ERBB2	NA	NA	NA	NA	NA	Gain-of-Function	Amplification
GCTF00177T	snp	chr17	7578235	T	G	0.463659	925	3433	0/1	NA	TP53	NM_000546.5	exonic	6	missense	p.Tyr205Ser	Loss-of-Function	Hotspot
GCTF00177T	snp	chr9	21974679	G	A	0.52953	1058	8414	0/1	NA	CDKN2A	NM_000077.4	exonic	1	nonsense	p.Gln50Ter	Loss-of-Function	Deleterious
GCTF00178T	del	chr17	7578472	GGC	G	0.75625	363	529	0/1	NA	TP53	NM_000546.5	exonic	5	frameshiftDeletion	p.Pro153fs	Loss-of-Function	Deleterious
GCTF00178T	CNV	chr19	30303692	A	NA	NA	NA	NA	NA	28.61	CCNE1	NA	NA	NA	NA	NA	Gain-of-Function	Amplification
GCTF00179T	snp	chr17	7578454	G	A	0.636486	471	750	0/1	NA	TP53	NM_000546.5	exonic	5	missense	p.Ala159Val	Loss-of-Function	Hotspot
GCTF00179T	ins	chr5	112111413	T	TA	0.608434	1212	2778	0/1	NA	APC	NM_000038.5	exonic	5	frameshiftInsertion	p.Ser171fs	Loss-of-Function	Deleterious
GCTF00180T	CNV	chr19	30303692	A	NA	NA	NA	NA	NA	15.75	CCNE1	NA	NA	NA	NA	NA	Gain-of-Function	Amplification
GCTF00181T	del	chr17	41244213	TCTTG	T	0.592488	631	1091	0/1	NA	BRCA1	NM_007300.3	exonic	10	frameshiftDeletion	p.Gln1111fs	Loss-of-Function	Deleterious
GCTF00191T	CNV	chr7	92243170	C	NA	NA	NA	NA	NA	12.15	CDK6	NA	NA	NA	NA	NA	Gain-of-Function	Amplification
GCTF00220T	snp	chr12	25398284	C	T	0.0691037	138	3453	0/1	NA	KRAS	NM_033360.3	exonic	2	missense	p.Gly12Asp	Gain-of-Function	Hotspot
GCTF00220T	snp	chr7	140453154	T	C	0.0598086	100	1670	0/1	NA	BRAF	NM_004333.4	exonic	15	missense	p.Asp594Gly	Gain-of-Function	Hotspot

## Sheet: RNA
#SAMPLE	CHROM	GENE1	GENE2	READ_COUNT	EXONS	ID	OncomineGeneClass	OncomineVariantClass
GCTF00020T	chr4	SLC34A2	ROS1	13013	S4R32	COSF1197	'Gain-of-Function'	'Fusion'
GCTF00030T	chr2	EML4	ALK	3244	E6bA20	AB374362	'Gain-of-Function'	'Fusion'
GCTF00015T	chr2	EML4	ALK	28496	E6aA20	AB374361	'Gain-of-Function'	'Fusion'
GCTF00015T	chr2	EML4	ALK	5610	E6bA20	AB374362	'Gain-of-Function'	'Fusion'
GCTF00015T	chr7	EGFR	EGFR	1248	E1E8		'Gain-of-Function'	'Fusion'
GCTF00035T	chr2	EML4	ALK	4349	E6aA20	AB374361	'Gain-of-Function'	'Fusion'
GCTF00035T	chr3	TBL1XR1	ETV1	1450	T9E6
GCTF00086T	chr7	TRIM24	BRAF	18944	T7B9
GCTF00136T	chr2	EML4	ALK	3690	E6bA20	AB374362	'Gain-of-Function'	'Fusion'
